# Supplementary material for: Outcome Measures and Biomarkers for Clinical Trials in Hereditary Spastic Paraplegia: A Scoping Review
Source: Genes (Basel). 2023 Sep 3;14(9):1756. doi: 10.3390/genes14091756 (PMC10530989; doi:10.3390/genes14091756)
Supplement: Supplementary file 1 [file genes-14-01756-s001.zip]

Archive with 3 entries (3 files):
- Siow et al Supplementary Material S1.xlsx
- Siow et al Supplementary Material S2.pdf
- Siow et al Supplementary Material S3.pdf
